# Supplementary material for: Population Genetics of the Rubber-Producing Russian Dandelion (Taraxacum kok-saghyz)
Source: PLoS One. 2016 Jan 4;11(1):e0146417. doi: 10.1371/journal.pone.0146417 (PMC4703197; doi:10.1371/journal.pone.0146417)
Supplement: S1 Table — (XLSX) [file pone.0146417.s002.xlsx]

## Sheet: 17 - selected primers
Locus	TA	Forward primer	Reverse primer	Forward primer with M13
TKS_0003	55	TCACCGAGTTGTAGAGAGAGA	CAGCAATTAAGGCTCTGTAAA	CACGACGTTGTAAAACGACTCACCGAGTTGTAGAGAGAGA
TKS_0025	55	GCTCTCATAATAAGAACCCAGA	ATACCGTGGTGAGCATAAATA	CACGACGTTGTAAAACGACGCTCTCATAATAAGAACCCAGA
TKS_0085	55	AGTTTCTCTAGAGCTCGATCC	TGTAAAGAATCAAACGAATGG	CACGACGTTGTAAAACGACAGTTTCTCTAGAGCTCGATCC
TKS_0091	55	GCAAGTTTGCACCAGTTT	GTTATTTGTTAACCCATTCCA	CACGACGTTGTAAAACGACGCAAGTTTGCACCAGTTT
TKS_0097	50	AAGATGTAATGCTTGGAAAGA	AACACAAGCCAAACAAATAAC	CACGACGTTGTAAAACGACAAGATGTAATGCTTGGAAAGA
TKS_0105	50	ACCTTGGAGACGAAAGTAAAT	CAACTCTAACAAGAGCGACAC	CACGACGTTGTAAAACGACACCTTGGAGACGAAAGTAAAT
TKS_0107	55	GAACCGTGATACAAGCATAAA	CATCTCCATTGTTGTCCATAC	CACGACGTTGTAAAACGACGAACCGTGATACAAGCATAAA
TKS_0110	50	GGCTGATCAAGAGTACTGTCC	TTATATGGGAATATACCGGAAG	CACGACGTTGTAAAACGACGGCTGATCAAGAGTACTGTCC
TKS_0111	50	ATCTACAACAAGTTCGTGAGG	AATCAACTGGATTTCTTAGGG	CACGACGTTGTAAAACGACATCTACAACAAGTTCGTGAGG
TKS_0112	55	ACAGGAGTTGATGTCTTGATG	ATTGAATCATTAACCGTCAGA	CACGACGTTGTAAAACGACACAGGAGTTGATGTCTTGATG
TKS_0113	55	CCAAGACCTCTACAATCGTTA	ATCTTCGGAGTAGTGGATTGA	CACGACGTTGTAAAACGACCCAAGACCTCTACAATCGTTA
TKS_0114	55	CAGGACAGCAAACAGTATCTC	ATTGGTTGTCTTTCTCGGTAT	CACGACGTTGTAAAACGACCAGGACAGCAAACAGTATCTC
TKS_0123	55	AAGATGTTGAAATCAATGGAG	ATTAGAACGAACAGGCGTTT	CACGACGTTGTAAAACGACAAGATGTTGAAATCAATGGAG
TKS_0134	55	AGCTCACTATGACTCTTGCTG	TTGTCTGTTTGGAATTATTGG	CACGACGTTGTAAAACGACAGCTCACTATGACTCTTGCTG
TKS_0138	55	ATCTCTGTTCGAAGTGCTACA	AAACGGAAACAGATGCTACA	CACGACGTTGTAAAACGACATCTCTGTTCGAAGTGCTACA
TKS_0149	60	GAAATTGGGTGTTCTCTCG	AGGAAGTAACAGAAAGGATGG	CACGACGTTGTAAAACGACGAAATTGGGTGTTCTCTCG
TKS_0177	55	CCGATAACCGTAGTCAGATAA	CTTCTTCTTCGTCCTCTTCAT	CACGACGTTGTAAAACGACCCGATAACCGTAGTCAGATAA

## Sheet: 175 - nonselected primers
Locus	Forward primer	Reverse primer	Forward primer with M13
TKS_0001	TTCTTTGGTATGAGCTTTGTC	TTGTATCACCTCTTCATCCTC	CACGACGTTGTAAAACGACTTCTTTGGTATGAGCTTTGTC
TKS_0002	CCTCTTGCTGATAAAGTGAAA	ATCCCATTTCTTCATCAGACT	CACGACGTTGTAAAACGACCCTCTTGCTGATAAAGTGAAA
TKS_0004	TCTTCATCTCTCTCCTCCTCT	GAAAGTCCCGAAGAACACTAT	CACGACGTTGTAAAACGACTCTTCATCTCTCTCCTCCTCT
TKS_0005	ATTCCGGGATAGAAATCCT	GGGAGATAAATTTAGCCATTT	CACGACGTTGTAAAACGACATTCCGGGATAGAAATCCT
TKS_0006	AGTTCAGAAGTTCAAGTGGTTT	GCCGTAAACAGAGAAATTGTA	CACGACGTTGTAAAACGACAGTTCAGAAGTTCAAGTGGTTT
TKS_0007	ATGGCCAAGTAATAACCCTAA	CATGGCCTCCATAAACATTA	CACGACGTTGTAAAACGACATGGCCAAGTAATAACCCTAA
TKS_0008	CTCTGTGCCGATAAACATC	CTAAGAGACTGCCGTAAACAA	CACGACGTTGTAAAACGACCTCTGTGCCGATAAACATC
TKS_0009	AGTTTCCAAATCACATGGAG	TCATGAGCTTCTTTCACTCTC	CACGACGTTGTAAAACGACAGTTTCCAAATCACATGGAG
TKS_0010	AAGACGCACCATCTCTTCT	TCAACAAGACAAACCAGAACT	CACGACGTTGTAAAACGACAAGACGCACCATCTCTTCT
TKS_0011	GAAGAAGTCCAGAAGGTTGAG	AAGTGCTTTGGAATCATCTTC	CACGACGTTGTAAAACGACGAAGAAGTCCAGAAGGTTGAG
TKS_0012	GATTGAAGATGGAGGTTGAG	TTGTGTCACTGAAATCAGTTCT	CACGACGTTGTAAAACGACGATTGAAGATGGAGGTTGAG
TKS_0013	GAACATGACCAGGAAGAGTG	AGCATCGTATCCAAATATCAA	CACGACGTTGTAAAACGACGAACATGACCAGGAAGAGTG
TKS_0014	TAGTGCAAGTGTTGTGTCGT	GACAACGGTCATTTACACTTC	CACGACGTTGTAAAACGACTAGTGCAAGTGTTGTGTCGT
TKS_0015	AATAAGTCAAGGCATCACAGA	TCGTCTTCTATTGGTTGTCTC	CACGACGTTGTAAAACGACAATAAGTCAAGGCATCACAGA
TKS_0016	AGAAAGCGGAAGTTAGTGAAT	CCTTTCATCCACAACAGATAA	CACGACGTTGTAAAACGACAGAAAGCGGAAGTTAGTGAAT
TKS_0017	AGAAGGTCAAAGAAAGTCCAC	GTTTCTGTTCCTCGGTTTCT	CACGACGTTGTAAAACGACAGAAGGTCAAAGAAAGTCCAC
TKS_0018	AATCACTTTCCTTCAAAGAGC	CTTCATTTGCAATATCACCAT	CACGACGTTGTAAAACGACAATCACTTTCCTTCAAAGAGC
TKS_0019	CATGTCAATCATTCCAAGTTT	GACGCTGTTTCAGACGAT	CACGACGTTGTAAAACGACCATGTCAATCATTCCAAGTTT
TKS_0020	AAGCCTTCTAATTCCATGTTT	AACTAGAGGCGTAGCTTGG	CACGACGTTGTAAAACGACAAGCCTTCTAATTCCATGTTT
TKS_0021	CTTAGATGATGATGGTGGTGT	GGTTCAACCTAATCTCCACTT	CACGACGTTGTAAAACGACCTTAGATGATGATGGTGGTGT
TKS_0022	CCTTCGGATTCACATTTCTA	GGTGCTAAGAGCTTGTGAAC	CACGACGTTGTAAAACGACCCTTCGGATTCACATTTCTA
TKS_0023	GGTCGTCTCAACCCTAGC	GAGTATGGGACTTGAAGACG	CACGACGTTGTAAAACGACGGTCGTCTCAACCCTAGC
TKS_0024	GAATCGCTGGTTAATTTATTG	TCATCAAAGTTTGGAAGAGTT	CACGACGTTGTAAAACGACGAATCGCTGGTTAATTTATTG
TKS_0026	AAATTGATACGCTTTCCTTTC	GAATGAACAAACCCGTGAT	CACGACGTTGTAAAACGACAAATTGATACGCTTTCCTTTC
TKS_0027	GTATGCACAGATTGTCTTTGG	CATCCAAGCTCTTTAAATCAA	CACGACGTTGTAAAACGACGTATGCACAGATTGTCTTTGG
TKS_0028	CTCTCTCAGTCTCTCTCTTGCT	AATTAAAGAATGCGATCAGAG	CACGACGTTGTAAAACGACCTCTCTCAGTCTCTCTCTTGCT
TKS_0029	CATGATATTGCTCTCGCTACT	GTTCTCCAGAAATCGTACCTT	CACGACGTTGTAAAACGACCATGATATTGCTCTCGCTACT
TKS_0030	TTTCGTTCTGTGAGTCTTCAT	TTAGGTGAGGTTGTCGAATTA	CACGACGTTGTAAAACGACTTTCGTTCTGTGAGTCTTCAT
TKS_0031	GGCTTCTTAATTGCTCTTCA	AAAGTATAAGGATCAAGAATGC	CACGACGTTGTAAAACGACGGCTTCTTAATTGCTCTTCA
TKS_0032	TTGTTGAGTCACCTGCTCTT	CTTTCTCAAATTCAACAATGC	CACGACGTTGTAAAACGACTTGTTGAGTCACCTGCTCTT
TKS_0033	ATGAAAGACACGGATCAGAC	GGATAACCAATCGTGTTGTAA	CACGACGTTGTAAAACGACATGAAAGACACGGATCAGAC
TKS_0034	ATCAGGTGGTGCTAACAAATA	CAGCTGTTTAGCTACAGCATT	CACGACGTTGTAAAACGACATCAGGTGGTGCTAACAAATA
TKS_0035	AGCCCTCTTATTAGACTCCAC	TAACCCTTCAAAGATTCAACC	CACGACGTTGTAAAACGACAGCCCTCTTATTAGACTCCAC
TKS_0036	ATAACTTCCACACCATAAACG	AGATTTCTTGGCTGGATACTC	CACGACGTTGTAAAACGACATAACTTCCACACCATAAACG
TKS_0037	CATCCAGTACTGAAACGGTTA	TCCTCAGTAGCTCAACAAATG	CACGACGTTGTAAAACGACCATCCAGTACTGAAACGGTTA
TKS_0038	AGGTTGTGAGGTTGACAAAT	CGAAATGCTGATTGTATCTTC	CACGACGTTGTAAAACGACAGGTTGTGAGGTTGACAAAT
TKS_0039	ATGACGGACGAGATCTACAC	CATCGAAACATTACCACATTT	CACGACGTTGTAAAACGACATGACGGACGAGATCTACAC
TKS_0040	GTCTTGTTTCTTCCCAACTTT	AAGAAGTTTGCCGAGTCTTAG	CACGACGTTGTAAAACGACGTCTTGTTTCTTCCCAACTTT
TKS_0041	GATGGTGTCGACGATAGTGT	GAGTGAACAGGTGCTTTAGTG	CACGACGTTGTAAAACGACGATGGTGTCGACGATAGTGT
TKS_0042	AACGAAACCCATCTTCTTTC	CACCATGAAAGCTTCAATTT	CACGACGTTGTAAAACGACAACGAAACCCATCTTCTTTC
TKS_0043	GCCAGCAGTAATCACCAC	ACCAGGTCTTTGATTACGATT	CACGACGTTGTAAAACGACGCCAGCAGTAATCACCAC
TKS_0044	AGGAGTCAGTAGTTGCACAAA	GAGTACAACATGCATAGCACA	CACGACGTTGTAAAACGACAGGAGTCAGTAGTTGCACAAA
TKS_0045	GTGATGTTCTTAGAGGGTCAA	GAGTTACCAAACATCACCTTG	CACGACGTTGTAAAACGACGTGATGTTCTTAGAGGGTCAA
TKS_0046	ATCTCTCTCCTCCTCTGATTG	ATTGATCATCACCCTCATACA	CACGACGTTGTAAAACGACATCTCTCTCCTCCTCTGATTG
TKS_0047	GATTATTGAAATGGTGGTGAA	TTGTGCTCAACAATAACAGAA	CACGACGTTGTAAAACGACGATTATTGAAATGGTGGTGAA
TKS_0048	AAATGCCATGACTTTATCTTG	CGTAACAACAACTCGATGATT	CACGACGTTGTAAAACGACAAATGCCATGACTTTATCTTG
TKS_0049	TGGTGTATCTGAATCTTGGAG	TAATACTCATGATGGGAATGG	CACGACGTTGTAAAACGACTGGTGTATCTGAATCTTGGAG
TKS_0050	TGAAGGAGTGTCAAGCTAAAG	AATTCACCTTCCATATCGAGT	CACGACGTTGTAAAACGACTGAAGGAGTGTCAAGCTAAAG
TKS_0051	ATCCCAATTTCGTGTTATTCT	TCGTGTTGATTCGTTGATATT	CACGACGTTGTAAAACGACATCCCAATTTCGTGTTATTCT
TKS_0052	GACAAATGGTTGTGGAAATAG	ACTTGCTTGGAGTAATTGTGA	CACGACGTTGTAAAACGACGACAAATGGTTGTGGAAATAG
TKS_0053	GCTGAGCTGCTTAATCTAGTG	CGAAGTGAGGAAGAGGTTTAT	CACGACGTTGTAAAACGACGCTGAGCTGCTTAATCTAGTG
TKS_0054	AAACATGAGGGATGAAGAAAC	AACTCCTTTCTGTCTCGTGTC	CACGACGTTGTAAAACGACAAACATGAGGGATGAAGAAAC
TKS_0055	GTCCACTAACGAGGTCATGT	TGATGTCTTCAAAGTGAGGTT	CACGACGTTGTAAAACGACGTCCACTAACGAGGTCATGT
TKS_0056	CTCTTCTAGTCACGACTCACG	TCTTTCTGTGACGATCAATCT	CACGACGTTGTAAAACGACCTCTTCTAGTCACGACTCACG
TKS_0057	AAGAAGAATGCAGGAGCTAAT	ACGTGCTTGAGATGACACTAT	CACGACGTTGTAAAACGACAAGAAGAATGCAGGAGCTAAT
TKS_0058	GTACAGCAAGTCACAGAAAGG	CCAACTACGCTTTCTTACACC	CACGACGTTGTAAAACGACGTACAGCAAGTCACAGAAAGG
TKS_0059	CCTTCTCTCAAACAGAAATCC	AGTTGGATGTAGACGATGATG	CACGACGTTGTAAAACGACCCTTCTCTCAAACAGAAATCC
TKS_0060	TGAAACCTACGTGATATTTGG	CAGTGTCATCAACCTCTTCTT	CACGACGTTGTAAAACGACTGAAACCTACGTGATATTTGG
TKS_0061	GCATTGCACTGTCTTCTACTC	AGTAACGAAGCTTCCAACAAT	CACGACGTTGTAAAACGACGCATTGCACTGTCTTCTACTC
TKS_0062	AACAACAGATCCACGAAGTC	AGTTCTTCCTTGGTGATTCTC	CACGACGTTGTAAAACGACAACAACAGATCCACGAAGTC
TKS_0063	AAAGTCGTCATAGTCCACCA	ATGAATGATCACACTCTTTGG	CACGACGTTGTAAAACGACAAAGTCGTCATAGTCCACCA
TKS_0064	CTAGGAAATATCAGGTCTCTGC	GACAACACAACACACTTCCTT	CACGACGTTGTAAAACGACCTAGGAAATATCAGGTCTCTGC
TKS_0065	CTCCATGGCAAAGACATATAC	AAACGTAAGGACTAGTGACATT	CACGACGTTGTAAAACGACCTCCATGGCAAAGACATATAC
TKS_0066	ATTAGCTTCTCCTTCTGCTTC	CGCATCTTCTTCTTCATCATA	CACGACGTTGTAAAACGACATTAGCTTCTCCTTCTGCTTC
TKS_0067	TCATGGGAATTTCTATGTTTG	TTTGAATCAAGCATTAAGCA	CACGACGTTGTAAAACGACTCATGGGAATTTCTATGTTTG
TKS_0068	TGATGGATCCGATATAGAACA	CCTCTCTGATTCAACAAACAC	CACGACGTTGTAAAACGACTGATGGATCCGATATAGAACA
TKS_0069	GTTCCTCTTACTTCTCCGTCT	TTGTTCATCAGCTTCTTCAAT	CACGACGTTGTAAAACGACGTTCCTCTTACTTCTCCGTCT
TKS_0070	AGTCGCCGCCTCCTCTTA	GACGTAGGCTTCTTAGACAAA	CACGACGTTGTAAAACGACAGTCGCCGCCTCCTCTTA
TKS_0071	GAGGAGAAGGGCAAAGAA	AAACTCGAAGTAGCAATGGA	CACGACGTTGTAAAACGACGAGGAGAAGGGCAAAGAA
TKS_0072	AAAGACAGGCTTTAATCCAAT	ATGATTTCTGATTCTGCGTTA	CACGACGTTGTAAAACGACAAAGACAGGCTTTAATCCAAT
TKS_0073	CAACCAATTAGGACCTGATAA	AAGTCTCACCTGCAACAAGT	CACGACGTTGTAAAACGACCAACCAATTAGGACCTGATAA
TKS_0074	ATTACCAATCCTGGACCTAAC	CAAATCGAGTCCTTGATTAAA	CACGACGTTGTAAAACGACATTACCAATCCTGGACCTAAC
TKS_0075	CAACACATCTCACAAATGGA	TGGTGAGAGAGAAATCAATGT	CACGACGTTGTAAAACGACCAACACATCTCACAAATGGA
TKS_0076	TGGCTTTATCGTATTATGGTG	CCATTTGAAGCTCCATGTAT	CACGACGTTGTAAAACGACTGGCTTTATCGTATTATGGTG
TKS_0077	AAGAACAAGATCTGCAACAAA	CATACTAAACTCGCCTGAAGA	CACGACGTTGTAAAACGACAAGAACAAGATCTGCAACAAA
TKS_0078	TACAGTTTCAGCTTCGTCTTC	AAACGATCCAGAAACAGAGTT	CACGACGTTGTAAAACGACTACAGTTTCAGCTTCGTCTTC
TKS_0079	TCGTTTCTTTGATTTATCACC	AGATGAAGAGGCTTAGAGTGG	CACGACGTTGTAAAACGACTCGTTTCTTTGATTTATCACC
TKS_0080	TCTCATATCCCACACCAAA	GATCTATTTGTAACGGAATCG	CACGACGTTGTAAAACGACTCTCATATCCCACACCAAA
TKS_0081	CAAACCGCTTACATCAAATC	AGAATTGGTCCCAAGAATAGT	CACGACGTTGTAAAACGACCAAACCGCTTACATCAAATC
TKS_0082	ACTGGTTTCATTTGTGTGAGA	TCAAGAGTTTATTGTGGGATG	CACGACGTTGTAAAACGACACTGGTTTCATTTGTGTGAGA
TKS_0083	CAATGGCATATTTCAAAGCTA	TGATGATCATTAAGCCTGTCT	CACGACGTTGTAAAACGACCAATGGCATATTTCAAAGCTA
TKS_0084	AATTTCGTCGCGTATATGTAA	CTTACATGTCTGACCTATCAAA	CACGACGTTGTAAAACGACAATTTCGTCGCGTATATGTAA
TKS_0086	AGAGAAACATAAGCCGAAACT	GGGTAGAACACAACATGCTTA	CACGACGTTGTAAAACGACAGAGAAACATAAGCCGAAACT
TKS_0087	CCTCACAACCCTCTCTTTCT	GTACACAACGTTATGGTTTCC	CACGACGTTGTAAAACGACCCTCACAACCCTCTCTTTCT
TKS_0088	ATCAATCGACGAAGGTCTTAC	AACTTCCCATATACCCATCAC	CACGACGTTGTAAAACGACATCAATCGACGAAGGTCTTAC
TKS_0089	GGTGGCTCTCTCTACAGTTTC	CGAAATTAAATGCCAGAAAG	CACGACGTTGTAAAACGACGGTGGCTCTCTCTACAGTTTC
TKS_0090	ACTCTCTCTCGCTCTCTCTA	GTAGAGTTCGTGGACAAAGG	CACGACGTTGTAAAACGACACTCTCTCTCGCTCTCTCTA
TKS_0092	GGACATGACCCATCTTAAAGT	TACATAAATCCTTCGAAGCTG	CACGACGTTGTAAAACGACGGACATGACCCATCTTAAAGT
TKS_0093	TTTCGATCTGTTGATTTGACT	CTTTGAACTACCACCCTTTCT	CACGACGTTGTAAAACGACTTTCGATCTGTTGATTTGACT
TKS_0094	CTTCCCATTATTCTCCTTGTT	CACTCCATTTACGATGAGGTA	CACGACGTTGTAAAACGACCTTCCCATTATTCTCCTTGTT
TKS_0095	GCTAGAGTTCAAGCACAGGTA	ATCGAGAAATTCATCAGTCAA	CACGACGTTGTAAAACGACGCTAGAGTTCAAGCACAGGTA
TKS_0096	CGACTTTCTAACCTAGGAGGA	AAGAGCAATACCAACCATCTT	CACGACGTTGTAAAACGACCGACTTTCTAACCTAGGAGGA
TKS_0098	CCCTCTCATCTCTTCTTCAAT	AACAACAAGCTCAACAAGAAG	CACGACGTTGTAAAACGACCCCTCTCATCTCTTCTTCAAT
TKS_0099	CACGTCTCTCTTATTCTTGGA	AAGATGTTGTCGTCGTAGAAA	CACGACGTTGTAAAACGACCACGTCTCTCTTATTCTTGGA
TKS_0100	GCTTAGGCTAGTAGTGTGCAT	CTTTGATCTTTCCACAACAAG	CACGACGTTGTAAAACGACGCTTAGGCTAGTAGTGTGCAT
TKS_0101	TGACAATTGTTGTCTAGTCTCG	GGAGCTCGATCTATGAGATTT	CACGACGTTGTAAAACGACTGACAATTGTTGTCTAGTCTCG
TKS_0102	AATTCCCGGGATCTTCAT	GGAAATTTGAGTGACGTATTG	CACGACGTTGTAAAACGACAATTCCCGGGATCTTCAT
TKS_0103	CATCAGCAGTCGACAGAAC	ACTGAACTCTTCTTGCTGTTG	CACGACGTTGTAAAACGACCATCAGCAGTCGACAGAAC
TKS_0104	ATTCCCGGGATCTTCTCT	ACTTCTTCTGTAAGCCCAAAT	CACGACGTTGTAAAACGACATTCCCGGGATCTTCTCT
TKS_0106	ATTCTGGAGCTCCTTTATCTG	AGAAACCACTCCATTTGATCT	CACGACGTTGTAAAACGACATTCTGGAGCTCCTTTATCTG
TKS_0108	CGACCTGTGAAATCTGATCTA	CACGCGTATTTACATCAACTA	CACGACGTTGTAAAACGACCGACCTGTGAAATCTGATCTA
TKS_0109	CAATACGTGATGGAAGTTTCT	AAACAGCTCTTAAACACGACTT	CACGACGTTGTAAAACGACCAATACGTGATGGAAGTTTCT
TKS_0115	CATTCACTGTATCTCTTCTCC	CTTGACGACTACACGCTTTAC	CACGACGTTGTAAAACGACCATTCACTGTATCTCTTCTCC
TKS_0116	CTCGCTCTTTCTCTCTCATTA	TGACTCTTGTGCGAAACAT	CACGACGTTGTAAAACGACCTCGCTCTTTCTCTCTCATTA
TKS_0117	GAATTCTTTCAATGTTGTGCT	AAAGAAGAAGAATCCCAAATG	CACGACGTTGTAAAACGACGAATTCTTTCAATGTTGTGCT
TKS_0118	GGATCAACAGCCTCCATT	GGAGTATGGTGATTTCTTGCT	CACGACGTTGTAAAACGACGGATCAACAGCCTCCATT
TKS_0119	TAGATTTGTGGTGATGGAATC	TACCAAATGTAGTTGCAAACC	CACGACGTTGTAAAACGACTAGATTTGTGGTGATGGAATC
TKS_0120	GTGATGATGAAGGTCAAGAAA	TGATACACTCAACACACTCCA	CACGACGTTGTAAAACGACGTGATGATGAAGGTCAAGAAA
TKS_0121	AGCAACAGCAGTACCAACA	CTGATTTCCTTGCATCATCT	CACGACGTTGTAAAACGACAGCAACAGCAGTACCAACA
TKS_0122	CTACAAGATCTGCAGTGGGTA	GAAGCCAATATGCAAATAGAA	CACGACGTTGTAAAACGACCTACAAGATCTGCAGTGGGTA
TKS_0124	GTTCATCAACATCATGACCTC	ATTTGAAATGTCATGGAGGA	CACGACGTTGTAAAACGACGTTCATCAACATCATGACCTC
TKS_0125	TCTCATGATAAGAACCCAGAA	ATACCGTGGTGAGCATAAATA	CACGACGTTGTAAAACGACTCTCATGATAAGAACCCAGAA
TKS_0126	AATAATAACAGGCATCGGTTT	GTGACAGGACCAGTATGAAAT	CACGACGTTGTAAAACGACAATAATAACAGGCATCGGTTT
TKS_0127	GCGTCATGTGTTTATCTTCTT	TTGTTTCCACTTCCTTCAATA	CACGACGTTGTAAAACGACGCGTCATGTGTTTATCTTCTT
TKS_0128	CCAAACCTAACTCTTCGATCT	ATGGTAGTGGAGTCATCAGTG	CACGACGTTGTAAAACGACCCAAACCTAACTCTTCGATCT
TKS_0129	AAGCTTCAGAAGATCACCAAT	AACCATGTCTTCAAACAGAAA	CACGACGTTGTAAAACGACAAGCTTCAGAAGATCACCAAT
TKS_0130	CCCACCTGAGTCCATGTC	AAAGCAACATCATCTCATCC	CACGACGTTGTAAAACGACCCCACCTGAGTCCATGTC
TKS_0131	GTATGTGCAGACAAGTGCATA	CAACTTCACTTCTTTGTACGC	CACGACGTTGTAAAACGACGTATGTGCAGACAAGTGCATA
TKS_0132	TCTCATAATTCATCTCCCAGA	GTAACTGAAGATGTCGGAACC	CACGACGTTGTAAAACGACTCTCATAATTCATCTCCCAGA
TKS_0133	GTGATAAGAAACCATCGTCAG	GTCAGGATGAACTTGTTTCAA	CACGACGTTGTAAAACGACGTGATAAGAAACCATCGTCAG
TKS_0135	GAAGTCCTTTCAGACGATTCT	TTCCACCTAAGAACAACAAGA	CACGACGTTGTAAAACGACGAAGTCCTTTCAGACGATTCT
TKS_0136	ATTCGTGTTAGTCTAGCGACA	AACCAATAATCTTGTGGTTCA	CACGACGTTGTAAAACGACATTCGTGTTAGTCTAGCGACA
TKS_0137	GGATTGTGGTTATGATGTGAG	GGGAAGAGTAAACTTTCTTCAA	CACGACGTTGTAAAACGACGGATTGTGGTTATGATGTGAG
TKS_0139	TCTCCTTCTTTACCTTCCAAT	GGAATGTGGTAAATTCCCTTT	CACGACGTTGTAAAACGACTCTCCTTCTTTACCTTCCAAT
TKS_0140	GTGTGGATGATGAGTAGAGGT	ACGATGTAAAGAATAACATCTCA	CACGACGTTGTAAAACGACGTGTGGATGATGAGTAGAGGT
TKS_0141	TCACTCGATTCACTCTCAAAT	TTCCTTGCATTTATCATCAAC	CACGACGTTGTAAAACGACTCACTCGATTCACTCTCAAAT
TKS_0142	GCTTTAGTAGGAAGGAGCAAG	TTGTTCTTCGTCATCATTCTT	CACGACGTTGTAAAACGACGCTTTAGTAGGAAGGAGCAAG
TKS_0143	AAACGTATCAGAGGTGGTAAA	TACTGTTCTGGAACTGTTCGT	CACGACGTTGTAAAACGACAAACGTATCAGAGGTGGTAAA
TKS_0144	CGGTTGTCTGATAACTTTGTG	TCTCCAAATTAGTATGATGTTCA	CACGACGTTGTAAAACGACCGGTTGTCTGATAACTTTGTG
TKS_0145	GAAGTCAATAAGGGTAGTTTGG	GAAATGGAATGATATTCGTTG	CACGACGTTGTAAAACGACGAAGTCAATAAGGGTAGTTTGG
TKS_0146	AAATATGGAGATGATGGGTCT	ATGGAAACATCAAAGACAGAA	CACGACGTTGTAAAACGACAAATATGGAGATGATGGGTCT
TKS_0147	CACAACTAGACCCACTGTGAC	ATCTATCTTCTCCGGTCAAAC	CACGACGTTGTAAAACGACCACAACTAGACCCACTGTGAC
TKS_0148	CTCCAGCGACAGATAGGAC	AAATATGTGTGGGATGTCTTG	CACGACGTTGTAAAACGACCTCCAGCGACAGATAGGAC
TKS_0150	AGCTCTCAGATCTCCAACAAT	AAACCCTTTAGAGAGAGAAAGG	CACGACGTTGTAAAACGACAGCTCTCAGATCTCCAACAAT
TKS_0151	GTCGTTGTCTTCCTCTCG	GTAGAAATGGCTTCAACCAC	CACGACGTTGTAAAACGACGTCGTTGTCTTCCTCTCG
TKS_0152	ACTCATCATCATCGTCATCTC	ATTGTTACTTCTTGCTGCTCA	CACGACGTTGTAAAACGACACTCATCATCATCGTCATCTC
TKS_0153	CCCTCATCTCAACAACCTAAT	GATCTGAATCAACCATCTGAA	CACGACGTTGTAAAACGACCCCTCATCTCAACAACCTAAT
TKS_0154	ATGTGAATATGGAGGACTGTG	AACAAGGACTCCTCCAAGTAG	CACGACGTTGTAAAACGACATGTGAATATGGAGGACTGTG
TKS_0155	ATTGGTGATGAGGGTATTCTT	TAGCAGACTATCCGTATCCAT	CACGACGTTGTAAAACGACATTGGTGATGAGGGTATTCTT
TKS_0156	GCGTCATGTGTTTATCTTCTT	AATCGTTTCCACTTCCTCTAC	CACGACGTTGTAAAACGACGCGTCATGTGTTTATCTTCTT
TKS_0157	GATCTCCCTCCATACTACACC	GTTGCAGCGATTTCTAGAGTA	CACGACGTTGTAAAACGACGATCTCCCTCCATACTACACC
TKS_0158	TTCTCAGATTGTCAAACCCTA	CTCTGCTGGAGTGAGTAAATG	CACGACGTTGTAAAACGACTTCTCAGATTGTCAAACCCTA
TKS_0159	TAAACGCTTTCATTCTCACAT	TCCGTCGTAGGATTCATAAC	CACGACGTTGTAAAACGACTAAACGCTTTCATTCTCACAT
TKS_0160	GATCGAGGACGAGAAAGAG	GTGTTTACAGTTTGGAGAGGA	CACGACGTTGTAAAACGACGATCGAGGACGAGAAAGAG
TKS_0161	CGGATTCCCGGGATCTTT	GCGACAAGTTTCTCCATAAAT	CACGACGTTGTAAAACGACCGGATTCCCGGGATCTTT
TKS_0162	GGATATTGAACCCATGTCTCT	TTGCTTATGACCATAATACCC	CACGACGTTGTAAAACGACGGATATTGAACCCATGTCTCT
TKS_0163	TCCCTCCTTATGGAAACTAAG	ATGGATTCCAATAGGTCATCT	CACGACGTTGTAAAACGACTCCCTCCTTATGGAAACTAAG
TKS_0164	GGTTTGAAAGGAGTTACTGGT	GAGAGAATCTCACCACAATGA	CACGACGTTGTAAAACGACGGTTTGAAAGGAGTTACTGGT
TKS_0165	GAGGTCTTATTTGAGGTTGCT	TGTTCTACTGGAATGGAAGTT	CACGACGTTGTAAAACGACGAGGTCTTATTTGAGGTTGCT
TKS_0166	TCAGGGAGTTCACTCTCTCTT	TAGATCTGAATCCATGAATCG	CACGACGTTGTAAAACGACTCAGGGAGTTCACTCTCTCTT
TKS_0167	TGTCCTTTACTCGAAGCCTA	CGGAATACGAGTATACACAGC	CACGACGTTGTAAAACGACTGTCCTTTACTCGAAGCCTA
TKS_0168	AAGTCCAGCTTGATCTTCAAT	CACTCTCTCGATCTGGTGATA	CACGACGTTGTAAAACGACAAGTCCAGCTTGATCTTCAAT
TKS_0169	AACTATGTTTCCTCCTCCTACTC	AGTTCAAATTGTTTCTTGCTG	CACGACGTTGTAAAACGACAACTATGTTTCCTCCTCCTACTC
TKS_0170	TGTGTTTGTATGTTTGTGTGAG	ACTTCCTACCACCATGTTCTT	CACGACGTTGTAAAACGACTGTGTTTGTATGTTTGTGTGAG
TKS_0171	AAACCCAACGCACACAAT	CAAATTCGTCCACTAACTCAA	CACGACGTTGTAAAACGACAAACCCAACGCACACAAT
TKS_0172	GCCGATGACAACTATAATTCA	ACACTGCTTGGAAGTTCAAT	CACGACGTTGTAAAACGACGCCGATGACAACTATAATTCA
TKS_0173	TTAGACAAGCAATTCTCAAGC	AAAGTGGTGAATCTGAACTTG	CACGACGTTGTAAAACGACTTAGACAAGCAATTCTCAAGC
TKS_0174	CGGTGTTCCTAATAATACAGC	GTTATGGCTATGGTGAACAAA	CACGACGTTGTAAAACGACCGGTGTTCCTAATAATACAGC
TKS_0175	GTGATAAGAAACCATCGTCAG	GTCAGGATGAACTTGTTTCAA	CACGACGTTGTAAAACGACGTGATAAGAAACCATCGTCAG
TKS_0176	ACTAAAGCAAGAAAGAGCAAA	TTTCCTCATCATCAGTCTCTG	CACGACGTTGTAAAACGACACTAAAGCAAGAAAGAGCAAA
TKS_0178	AGGAGACAAGAAGCCATTAAA	ATATCAGGATGGACCTGTTTC	CACGACGTTGTAAAACGACAGGAGACAAGAAGCCATTAAA
TKS_0179	GGTTACCTTCACCTTCTTTCC	GTATTGCTCTTGGAGAATCTG	CACGACGTTGTAAAACGACGGTTACCTTCACCTTCTTTCC
TKS_0180	CGAAGATAATGAATTCCAAGA	TCAATGATTCATCGTGTGTTA	CACGACGTTGTAAAACGACCGAAGATAATGAATTCCAAGA
TKS_0181	TCGGATTATAACATGAAAGGT	TAAGTTTGTGATCCGTTAAA	CACGACGTTGTAAAACGACTCGGATTATAACATGAAAGGT
TKS_0182	AGCTTTGACTAATTCTGTGGA	GAAGCAGGGATCTGATAATTC	CACGACGTTGTAAAACGACAGCTTTGACTAATTCTGTGGA
TKS_0183	GAAGGATTTGAACAAGGAACT	ACTACTGTACGAGGAGCAGGT	CACGACGTTGTAAAACGACGAAGGATTTGAACAAGGAACT
TKS_0184	GTTGATTTACTCTTCGGTCAA	CATCATCAAATTACCAAATCC	CACGACGTTGTAAAACGACGTTGATTTACTCTTCGGTCAA
TKS_0185	GCAAATTGGCTGAATCTATAC	ATGGTAAATGAAATAGCAACG	CACGACGTTGTAAAACGACGCAAATTGGCTGAATCTATAC
TKS_0186	TCTCGCCTTTACTTTAATTTGT	TCTCAGGAAATTCAAACTGAC	CACGACGTTGTAAAACGACTCTCGCCTTTACTTTAATTTGT
TKS_0187	TCATTGGAAGATTTGAGAAGA	CCGTAATTTAAAGAACCCATT	CACGACGTTGTAAAACGACTCATTGGAAGATTTGAGAAGA
TKS_0188	TACCACCAAATCACACTCTTT	ATCGAGAGAAACAGAGATTGG	CACGACGTTGTAAAACGACTACCACCAAATCACACTCTTT
TKS_0189	CCACATCTCAAATACCCTACA	TTGTTCGATTTCTTGGTATTG	CACGACGTTGTAAAACGACCCACATCTCAAATACCCTACA
TKS_0190	GATCTCTGTTTCGCTTTCTCT	GCTCAAATCAGTTAGTGCTCA	CACGACGTTGTAAAACGACGATCTCTGTTTCGCTTTCTCT
TKS_0191	ATTCCCGGGATCTCTGGTT	CGCTTCTGATTTAGATCCAT	CACGACGTTGTAAAACGACATTCCCGGGATCTCTGGTT
TKS_0192	ACCCTCAGCTAGAAACAATTC	ATACCGGAACTCCCTCTG	CACGACGTTGTAAAACGACACCCTCAGCTAGAAACAATTC

## Sheet: 95 - untested primers
Locus	Forward primer	Reverse primer	Forward primer with M13
TKS_0193	GTTCGCTCTTACATCATTGAG	GATTTCTTGAAGGGTACAACC	CACGACGTTGTAAAACGACGTTCGCTCTTACATCATTGAG
TKS_0194	AGGCTTACTGTCACACTACCA	AATCAGATAATGGTCCAGATG	CACGACGTTGTAAAACGACAGGCTTACTGTCACACTACCA
TKS_0195	AAATTATTACCACCCATCTCC	AGGAGGAATTGTATTCACCAC	CACGACGTTGTAAAACGACAAATTATTACCACCCATCTCC
TKS_0196	TCCCGGGATCTATTTCTTAT	GTTTGAAGGAAGGGATAGAAG	CACGACGTTGTAAAACGACTCCCGGGATCTATTTCTTAT
TKS_0197	AGGTGGTGGAAGAGGTAGAG	ACAACTTGTATTCGGACACTG	CACGACGTTGTAAAACGACAGGTGGTGGAAGAGGTAGAG
TKS_0198	TTCTTTGGTATGAGCTTTGTC	TTGTATCACCTCTTCATCCTC	CACGACGTTGTAAAACGACTTCTTTGGTATGAGCTTTGTC
TKS_0199	CTTATCCAATGCACTTCTCAC	GCCAATTCCATGTCTGTAAC	CACGACGTTGTAAAACGACCTTATCCAATGCACTTCTCAC
TKS_0200	TACCGTATCATAATTGCATGA	GGTAGCCTTGCTGTGAGTAT	CACGACGTTGTAAAACGACTACCGTATCATAATTGCATGA
TKS_0201	ATGTTGGTTGGTGCTTATTC	GAAGTAACCATTGCCGTAATA	CACGACGTTGTAAAACGACATGTTGGTTGGTGCTTATTC
TKS_0202	GATCCAGATCGAAAGAGAAAG	CCTTGGTGCTTTATCAGTATG	CACGACGTTGTAAAACGACGATCCAGATCGAAAGAGAAAG
TKS_0203	TTTGCTCTTTGTACTCATATCTC	CTGTTTCCATTGTAGGATTTG	CACGACGTTGTAAAACGACTTTGCTCTTTGTACTCATATCTC
TKS_0204	CTATGACGCAGAAGTAGATGC	TTTCCTTTACCCTTATCATCC	CACGACGTTGTAAAACGACCTATGACGCAGAAGTAGATGC
TKS_0205	CTAGCTGGTAGGAGTGCAATA	AAACGAACATGTGCAAACTT	CACGACGTTGTAAAACGACCTAGCTGGTAGGAGTGCAATA
TKS_0206	AGATCTCAGGGAAATATGAGG	TCAAGGGTTTGACTTCTGTAA	CACGACGTTGTAAAACGACAGATCTCAGGGAAATATGAGG
TKS_0207	CTTCCCTCCGGCCTCATC	ACTACGAAAGCACAAATCAGA	CACGACGTTGTAAAACGACCTTCCCTCCGGCCTCATC
TKS_0208	GAGATCACCTTCCATTTCATA	ACTGAAACACCTCTCTCCTTT	CACGACGTTGTAAAACGACGAGATCACCTTCCATTTCATA
TKS_0209	ATACGCTTTCCTTTCCTTGTA	GAATGAACAAACCTGTGATTT	CACGACGTTGTAAAACGACATACGCTTTCCTTTCCTTGTA
TKS_0210	TTGCTTCAAACAACTAAGACC	GAGGTTCACAAAGTTGAGGAG	CACGACGTTGTAAAACGACTTGCTTCAAACAACTAAGACC
TKS_0211	GGTCTTGGACACAATCTTAAA	CATATAAGCCGAGTAAAGCAA	CACGACGTTGTAAAACGACGGTCTTGGACACAATCTTAAA
TKS_0212	GCAAGTTTGCACCAGTTT	GTTATTTGTTAACCCATTCCA	CACGACGTTGTAAAACGACGCAAGTTTGCACCAGTTT
TKS_0213	GTGAACTTGAACTTGAACCAG	ATCTTCCCTAATCACCATGAC	CACGACGTTGTAAAACGACGTGAACTTGAACTTGAACCAG
TKS_0214	TGTACAAATCACTACCCATGC	GGTCAACTACGAATTGTGAAA	CACGACGTTGTAAAACGACTGTACAAATCACTACCCATGC
TKS_0215	TCCTAAAGGAGTTGGAAGAAT	CCACAATCATATCACCATCTT	CACGACGTTGTAAAACGACTCCTAAAGGAGTTGGAAGAAT
TKS_0216	AGTGACTCATCATCAAGTTCG	TCGCATGAGAATACAAAGAAG	CACGACGTTGTAAAACGACAGTGACTCATCATCAAGTTCG
TKS_0217	TTGAGGTTCTGGTTGATAGAA	GAAATCATCGGATGTAGATTG	CACGACGTTGTAAAACGACTTGAGGTTCTGGTTGATAGAA
TKS_0218	GCACAACTTAATTCTCAAGGA	CAAGTCTTAGTGTCCCAAACA	CACGACGTTGTAAAACGACGCACAACTTAATTCTCAAGGA
TKS_0219	CAAGATCAATATGAGCGTTCT	TGATCATGTTCTTGATTCCAT	CACGACGTTGTAAAACGACCAAGATCAATATGAGCGTTCT
TKS_0220	ATAGAAATGCTCAACCCAGAA	CCTGCTCTAACAATCAATCTG	CACGACGTTGTAAAACGACATAGAAATGCTCAACCCAGAA
TKS_0221	CACCTCACAGCTCACATC	TATGGAATCACAGTGACCTTT	CACGACGTTGTAAAACGACCACCTCACAGCTCACATC
TKS_0222	CAAACAAGTTCAGGATCAGAG	GAAGATATTTCGCTTTGTGAA	CACGACGTTGTAAAACGACCAAACAAGTTCAGGATCAGAG
TKS_0223	TCCCACCACATTTCATACTTA	CATAGTGGAGAAGCTTCATTG	CACGACGTTGTAAAACGACTCCCACCACATTTCATACTTA
TKS_0224	CGTGGTGGAGGAGTATAACTT	ACGAATTTGTTTCACAAAGA	CACGACGTTGTAAAACGACCGTGGTGGAGGAGTATAACTT
TKS_0225	TTGATTGGTGTTACAGAAAGG	AGGATTCGTTGACGATAATTC	CACGACGTTGTAAAACGACTTGATTGGTGTTACAGAAAGG
TKS_0226	GCTATTGCTTTCCTTTCTCAT	GGAACTTGAGTGACCATGTAG	CACGACGTTGTAAAACGACGCTATTGCTTTCCTTTCTCAT
TKS_0227	AGCCTCCGATAAGTAGTTCAA	ATTGAACCTTGAGATTCTTCC	CACGACGTTGTAAAACGACAGCCTCCGATAAGTAGTTCAA
TKS_0228	CTTCTTTCTCACATCCTCTCA	CGCATATTCTCTTGAATCTTG	CACGACGTTGTAAAACGACCTTCTTTCTCACATCCTCTCA
TKS_0229	AGCTTGGAGGTATCGAGATT	CCAAGTTCGATAATCTTACCC	CACGACGTTGTAAAACGACAGCTTGGAGGTATCGAGATT
TKS_0230	GAAAGCACAAACAGGAATTG	CAAGTGCATTACCAAGAACTC	CACGACGTTGTAAAACGACGAAAGCACAAACAGGAATTG
TKS_0231	GAGCAACAGTGAGAGTGGTAG	CTTCTCCTTTGCGTTTCTT	CACGACGTTGTAAAACGACGAGCAACAGTGAGAGTGGTAG
TKS_0232	CTTCGTTGTGTGCTTACACTT	TCGGGTACAATAAGCAGTAGA	CACGACGTTGTAAAACGACCTTCGTTGTGTGCTTACACTT
TKS_0233	AACTCACTGTCTCTCTCTGGA	CGGATATTACTGCCACTCTTT	CACGACGTTGTAAAACGACAACTCACTGTCTCTCTCTGGA
TKS_0234	ATTCACACATGACTGGTTGAT	GAAGAAGGAATCAAGAGGTTT	CACGACGTTGTAAAACGACATTCACACATGACTGGTTGAT
TKS_0235	ATCTAGGATCTGCACTCGTTT	TCAACTCAACTGGTAACCTTG	CACGACGTTGTAAAACGACATCTAGGATCTGCACTCGTTT
TKS_0236	CTAGCGACGGAGATGATTT	CAGCGATCCATAGTTTAGGTA	CACGACGTTGTAAAACGACCTAGCGACGGAGATGATTT
TKS_0237	AGGGTAACCTCAGATCTCGT	CTTGCGTTGTGCTAGTGATA	CACGACGTTGTAAAACGACAGGGTAACCTCAGATCTCGT
TKS_0238	GAGTATCACAAGTCGGAAATG	CAATTTACTCCCTCATTCCTT	CACGACGTTGTAAAACGACGAGTATCACAAGTCGGAAATG
TKS_0239	TTTCATAACACATGAGTCTCC	ACGAAGATGCTCTTATTCTGA	CACGACGTTGTAAAACGACTTTCATAACACATGAGTCTCC
TKS_0240	GATCCAGCCTACATGATCC	TTTATCGCAGAAGAAGATGAT	CACGACGTTGTAAAACGACGATCCAGCCTACATGATCC
TKS_0241	CGGGATCCTTCTCTCTCT	AGAAATAGTGGGATTTGAAGG	CACGACGTTGTAAAACGACCGGGATCCTTCTCTCTCT
TKS_0242	ATCATTTCTCCTCCATGACA	GATTGGTGCAGTCTGAGTCTA	CACGACGTTGTAAAACGACATCATTTCTCCTCCATGACA
TKS_0243	GGGATCTCACCAGCTCAT	GACCACTAAAGCACCGTTAC	CACGACGTTGTAAAACGACGGGATCTCACCAGCTCAT
TKS_0244	CTCCTAATCATGGCGTCTAT	TGTCAGCAGTTAGACCGTAAT	CACGACGTTGTAAAACGACCTCCTAATCATGGCGTCTAT
TKS_0245	CCCGGGATGGATATTCTA	ACTCCCTAACCAGATTCTTGA	CACGACGTTGTAAAACGACCCCGGGATGGATATTCTA
TKS_0246	GTTGTACCGTTAGTTGCACAT	TGTTTGTTGTTGTATTTGTGG	CACGACGTTGTAAAACGACGTTGTACCGTTAGTTGCACAT
TKS_0247	CCTACTTAACCGTCGATTTCT	ATCCTTCTGAAATGTGCATC	CACGACGTTGTAAAACGACCCTACTTAACCGTCGATTTCT
TKS_0248	AATTCCCGGGATAACCAC	GAAATAGAAGTGGCGCTGT	CACGACGTTGTAAAACGACAATTCCCGGGATAACCAC
TKS_0249	TCTCCTTCTCTCAAACACAAA	TGAGAATAGAAAGAGGGAGGT	CACGACGTTGTAAAACGACTCTCCTTCTCTCAAACACAAA
TKS_0250	ACTTGACATTTCGATCTGTTG	GAAGAACCATGCTCTTTATCC	CACGACGTTGTAAAACGACACTTGACATTTCGATCTGTTG
TKS_0251	AGCTTTCAACAATTCCTCTCT	GAACTGAGCGACTTGAGAGT	CACGACGTTGTAAAACGACAGCTTTCAACAATTCCTCTCT
TKS_0252	AAAGTCAACCCTTAAATGGAG	TGTAGTTGAAGCGGTAACAAT	CACGACGTTGTAAAACGACAAAGTCAACCCTTAAATGGAG
TKS_0253	GAATCCTTCATCCACTACCTC	GATTGATTGGTTGATTTGTGA	CACGACGTTGTAAAACGACGAATCCTTCATCCACTACCTC
TKS_0254	CGTCTATTCATTATCGGCATA	GGGAGCTTCTATACAAAGTGG	CACGACGTTGTAAAACGACCGTCTATTCATTATCGGCATA
TKS_0255	AAGCAGTTGCTATGTTCTCAC	AAGCTCCTCCATCTCATAATC	CACGACGTTGTAAAACGACAAGCAGTTGCTATGTTCTCAC
TKS_0256	TTCCTCAATCTTCTCTTCCTT	GAACACGTTGTTCTTGAGTTT	CACGACGTTGTAAAACGACTTCCTCAATCTTCTCTTCCTT
TKS_0257	TCCGCAAATTAACATCTAAAC	GCAGTAGACGTTGATGAATCT	CACGACGTTGTAAAACGACTCCGCAAATTAACATCTAAAC
TKS_0258	GTTGAAGGTGTTGGATCTTC	ATTTCAAATGAAGGTGGATTC	CACGACGTTGTAAAACGACGTTGAAGGTGTTGGATCTTC
TKS_0259	TAGGAAGTGTAATCGCTGGT	TCTGTACCATCTTCCTAGACG	CACGACGTTGTAAAACGACTAGGAAGTGTAATCGCTGGT
TKS_0260	AGTATTTGTGGACAGGTATGG	AAGTTTCAATTGTTCTGATGC	CACGACGTTGTAAAACGACAGTATTTGTGGACAGGTATGG
TKS_0261	ATCTCTTCTTCAGGGAAACAC	GAAAGCAAAGCTCGATACTC	CACGACGTTGTAAAACGACATCTCTTCTTCAGGGAAACAC
TKS_0262	TTTGGAGATTTGGTGTTAATC	GCGTAATTGTTGAGATTTGAG	CACGACGTTGTAAAACGACTTTGGAGATTTGGTGTTAATC
TKS_0263	AAGATGTAAACCCAATGGAAG	AAAGCAACATCATCTCATCC	CACGACGTTGTAAAACGACAAGATGTAAACCCAATGGAAG
TKS_0264	CCAATTTGTTCACGAACTATC	AGAGCTTTGTGATGATGGAG	CACGACGTTGTAAAACGACCCAATTTGTTCACGAACTATC
TKS_0265	AACTCTCGACCTCCTAAACC	AGAGGGTTAAAGATGCGTAAT	CACGACGTTGTAAAACGACAACTCTCGACCTCCTAAACC
TKS_0266	TCACTCTCAAACGTTGTTCTT	AAATTGGATTTGGTTGTCG	CACGACGTTGTAAAACGACTCACTCTCAAACGTTGTTCTT
TKS_0267	ATAGATGGGCTCCTTCAACTA	GATAGTCCACGCTGATGTATG	CACGACGTTGTAAAACGACATAGATGGGCTCCTTCAACTA
TKS_0268	AATTACCAGAAACCCAAGAAA	GGCTGTGAAGAAGTGGTATAA	CACGACGTTGTAAAACGACAATTACCAGAAACCCAAGAAA
TKS_0269	CAGATCAGGGTAAGTTGTTCA	CCCGTTCCACCATCAAGG	CACGACGTTGTAAAACGACCAGATCAGGGTAAGTTGTTCA
TKS_0270	TCATATCCAACAGCATATTCC	ATGAACTGATGCTCCACACT	CACGACGTTGTAAAACGACTCATATCCAACAGCATATTCC
TKS_0271	ACACACTTCATTCTCAAGTTCA	AAATCCTCACAGACAATCTCA	CACGACGTTGTAAAACGACACACACTTCATTCTCAAGTTCA
TKS_0272	CGTAGCCGTAAAGACATGTTA	TCTGATGTCACGTCTTTCTTT	CACGACGTTGTAAAACGACCGTAGCCGTAAAGACATGTTA
TKS_0273	TAAATCTCATGCCTCCATCT	ACTAAATCGTGCCAAATGATA	CACGACGTTGTAAAACGACTAAATCTCATGCCTCCATCT
TKS_0274	AAAGTTGAGGTACGATTTGTG	TTTACCTTCTCAGCAATCTTT	CACGACGTTGTAAAACGACAAAGTTGAGGTACGATTTGTG
TKS_0275	AAATAGGGAGAGAGACGTAGG	CCTTAATCAGCCTCTAATTCC	CACGACGTTGTAAAACGACAAATAGGGAGAGAGACGTAGG
TKS_0276	TCTTAGGGAGATAGCTTGGAT	TGAAATCAGAACAACCTCAAT	CACGACGTTGTAAAACGACTCTTAGGGAGATAGCTTGGAT
TKS_0277	TACAAATGGTGGAGTTGCTAT	CACAGAACATTCCATTTCCTA	CACGACGTTGTAAAACGACTACAAATGGTGGAGTTGCTAT
TKS_0278	GTGGTTTGTGAGGAAGATTTA	TCATCTCATCTCATCTTCACC	CACGACGTTGTAAAACGACGTGGTTTGTGAGGAAGATTTA
TKS_0279	GCAGACAATAAGTCAAGCATT	TGTCAAGAATGAAGAAACCAC	CACGACGTTGTAAAACGACGCAGACAATAAGTCAAGCATT
TKS_0280	CGTACCTTCTCTCGATTCAA	CTCATGTCTGTTTGCTTTCTT	CACGACGTTGTAAAACGACCGTACCTTCTCTCGATTCAA
TKS_0281	GTAAATTGCTGAAGCACAATC	GAAATGAGGCCCATATGTT	CACGACGTTGTAAAACGACGTAAATTGCTGAAGCACAATC
TKS_0282	AAGATGTAAACCCAATGGAAG	AAAGCAACATCATCTCATCC	CACGACGTTGTAAAACGACAAGATGTAAACCCAATGGAAG
TKS_0283	AGGAGACAAGAAGCCATTAAA	ATATCAGGATGGACCTGTTTC	CACGACGTTGTAAAACGACAGGAGACAAGAAGCCATTAAA
TKS_0284	TCCTAAAGGAGTTGGAAGAAT	CCACAATCATATCACCATCTT	CACGACGTTGTAAAACGACTCCTAAAGGAGTTGGAAGAAT
TKS_0285	GTACCTTCTCTCGATTCAAA	CTCATGTCTGTTTGCTTTCTT	CACGACGTTGTAAAACGACGTACCTTCTCTCGATTCAAA
TKS_0286	GATCCAGATCGAAAGAGAAAG	CCTTGGTGCTTTATCAGTATG	CACGACGTTGTAAAACGACGATCCAGATCGAAAGAGAAAG
TKS_0287	TCATTGGAAGATTTGAGAAGA	CCGTAATTTAAAGAACCCATT	CACGACGTTGTAAAACGACTCATTGGAAGATTTGAGAAGA
