# Supplementary material for: Population Genetics of the Rubber-Producing Russian Dandelion (Taraxacum kok-saghyz)
Source: PLoS One. 2016 Jan 4;11(1):e0146417. doi: 10.1371/journal.pone.0146417 (PMC4703197; doi:10.1371/journal.pone.0146417)
Supplement: S2 Table — Below diagonal values are pairwise FST and above diagonal values represent the P value for the corresponding FST. (XLSX) [file pone.0146417.s003.xlsx]

## Sheet: Sheet1
Population	35156	35159	35160	35162	35164	35165	35166	35168	35169	35170	35172	35173	35176	35178	35179	35181	35182
35156	---	0.008	0.138	0.001	0.152	0.006	0.101	0.036	0.831	0.06	0.46	0.111	0.311	0.522	0.002	0.083	0.004
35159	0.074	---	0.001	0.001	0.07	0.002	0.001	0.011	0.002	0.002	0.159	0.001	0.068	0.003	0.001	0.006	0.001
35160	0.037	0.099	---	0.001	0.001	0.001	0.001	0.198	0.033	0.005	0.067	0.007	0.007	0.032	0.001	0.004	0.001
35162	0.134	0.15	0.156	---	0.001	0.001	0.001	0.001	0.001	0.001	0.001	0.001	0.002	0.001	0.001	0.001	0.001
35164	0.043	0.05	0.062	0.136	---	0.007	0.001	0.027	0.047	0.012	0.276	0.008	0.07	0.073	0.023	0.017	0.089
35165	0.055	0.074	0.062	0.146	0.048	---	0.001	0.001	0.001	0.001	0.324	0.001	0.005	0.006	0.001	0.002	0.001
35166	0.045	0.09	0.083	0.132	0.078	0.07	---	0.004	0.001	0.002	0.045	0.056	0.006	0.02	0.001	0.038	0.001
35168	0.051	0.066	0.029	0.121	0.048	0.065	0.078	---	0.007	0.04	0.039	0.037	0.053	0.013	0.001	0.212	0.001
35169	0.022	0.094	0.04	0.174	0.048	0.074	0.075	0.057	---	0.077	0.095	0.003	0.123	0.086	0.017	0.015	0.003
35170	0.046	0.084	0.051	0.134	0.054	0.059	0.06	0.044	0.043	---	0.577	0.006	0.313	0.007	0.155	0.197	0.011
35172	0.043	0.056	0.053	0.105	0.045	0.038	0.062	0.057	0.057	0.034	---	0.075	0.938	0.11	0.21	0.617	0.252
35173	0.045	0.074	0.051	0.134	0.055	0.068	0.045	0.046	0.063	0.055	0.055	---	0.002	0.159	0.001	0.002	0.001
35176	0.036	0.054	0.053	0.105	0.045	0.055	0.064	0.045	0.041	0.032	0.023	0.065	---	0.015	0.051	0.465	0.019
35178	0.04	0.102	0.057	0.185	0.053	0.064	0.067	0.065	0.056	0.071	0.065	0.048	0.073	---	0.001	0.024	0.001
35179	0.069	0.1	0.071	0.17	0.054	0.078	0.102	0.078	0.053	0.038	0.049	0.095	0.049	0.089	---	0.002	0.022
35181	0.046	0.069	0.055	0.085	0.052	0.061	0.048	0.034	0.06	0.035	0.033	0.054	0.028	0.062	0.064	---	0.049
35182	0.069	0.078	0.085	0.152	0.042	0.079	0.081	0.07	0.062	0.052	0.046	0.081	0.053	0.076	0.052	0.043	---
